# Supplementary material for: Decoding Multi-Class Motor Imagery and Motor Execution Tasks Using Riemannian Geometry Algorithms on Large EEG Datasets
Source: Sensors (Basel). 2023 May 25;23(11):5051. doi: 10.3390/s23115051 (PMC10255410; doi:10.3390/s23115051)
Supplement: Supplementary file 1 [file sensors-23-05051-s001.zip]

Archive with 1 entries (1 files):
- sensors-2310030-supplementary.pdf
